# Supplementary material for: Lowered Risk of Nephrotoxicity through Intervention against the Combined Use of Vancomycin and Tazobactam/Piperacillin: A Retrospective Cohort Study
Source: Microbiol Spectr. 2021 Aug 4;9(1):10.1128/spectrum.00355-21. doi: 10.1128/spectrum.00355-21 (PMC8552786; doi:10.1128/spectrum.00355-21)
Supplement: SUPPLEMENTAL FILE 2 — Supplemental material. Download SPECTRUM00355-21_Supp_2_seq9.csv, CSV file, 0.03 MB [file spectrum00355-21_supp_2_seq9.csv]

No	Intervention	Change	AKIAllGrade	Surgery	ICU	VCM	TEIC	LZD	DAP	FirstDosemg	FirstDosemgkg	Dose24mg	Dose24mgkg	MDmg	MDmgkg	INTERVAL	CONC	MeasurementDay	Combidays	TAZPIPCdays	MRSAagentsdays	Nephrotoxicin	Vaso	DM	HT	Carcinoma	Loopinfusion	Loopall	Diuretics	NSAIDs	Ags	ALB	Na	K	BUN	Scr	eGFR	CKD	Tbil	ASL	ALT	LD	��GTP	CRP	WBC	RBC	Hgb	Hct	PLT
67	0	0	0	0	0	1	0	0	0	500	7.246376812	1500	21.73913043	1000	14.49275362	8	0	0	3	7	3	0	0	0	0	1	0	0	0	0	0	3.8	139	4.6	16.3	0.71	101.9847384	0	1.3	10	18	155	44	5.21	0.1	2.63	8.3	23.5	54
68	0	0	0	0	0	1	0	0	0	1000	17.24137931	3000	51.72413793	2000	34.48275862	8	16.3	3	13	13	31	1	0	0	0	1	0	0	0	0	0	2.6	136	4	12.2	0.54	113.9082326	0	1.3	103	44	1581	54	1.13	0.1	2.35	6.6	19.3	8
69	0	0	0	1	0	1	0	0	0	500	10.63829787	1000	21.27659574	1000	21.27659574	12	0	0	4	10	4	0	0	0	0	1	0	0	0	0	0	1.6	137	3.1	15.2	0.73	81.5772667	0	0.3	26	19	195	25	12.78	9	2.5	8	23.8	290
70	0	0	0	1	0	1	0	0	0	1000	16.66666667	1750	29.16666667	1500	25	12	8.1	4	4	5	4	0	0	0	1	1	0	0	0	0	0	2.2	133	4.1	13.7	0.7	82.27250653	0	1.2	19	15	195	144	13.45	7.7	2.77	9	26	306
72	0	0	0	0	1	1	0	0	0	1000	13.33333333	3000	40	2000	26.66666667	8	12.5	4	4	6	6	1	1	0	0	0	1	1	1	0	0	2.8	138	6.4	19	0.87	74.80867813	0	0.6	47	36	357	98	3.23	16.6	3.71	11.7	34.5	99
73	0	0	1	0	0	1	0	0	0	1000	27.54820937	2000	55.09641873	1500	41.32231405	8	28.1	3	2	13	2	1	0	1	1	1	0	0	0	0	0	3.3	138	4.5	13.1	0.46	111.0128913	0	1	16	14	287	20	3.86	0.1	2.3	6.6	18.7	47
75	0	0	0	0	0	1	0	0	0	1000	15.87301587	3000	47.61904762	2000	31.74603175	8	0	0	9	7	62	1	0	0	1	1	1	1	1	0	0	2.9	138	3.8	11.5	0.58	107.1176478	0	1.9	11	14	224	105	0.31	0.2	2.23	6.4	19.1	4
76	0	0	0	0	0	1	0	0	0	1000	19.49317739	3000	58.47953216	2000	38.98635478	8	8	6	2	2	3	1	0	0	0	1	0	0	0	0	0	1.8	131	4.4	17.5	0.69	92.34903585	0	2.9	84	57	666	1349	17.58	11.5	2.51	7	20.8	59
77	0	0	0	1	0	1	0	0	0	500	8.064516129	1000	16.12903226	1000	16.12903226	12	12.5	4	10	12	14	1	0	0	0	0	0	1	1	0	0	3.2	142	4.3	31.7	1.06	50.71217537	1	0.6	18	16	271	13	2.3	8.1	3.72	11.5	34.5	255
78	0	0	0	0	0	1	0	0	0	750	13.88888889	2250	41.66666667	1500	27.77777778	8	8.4	3	5	7	6	1	0	0	0	1	0	0	0	0	0	3.5	139	4.4	17.3	0.75	105.3494511	0	1.7	14	51	143	28	0.11	0.1	3.28	9.9	27.3	27
79	0	0	0	1	1	1	0	0	0	1000	18.51851852	3000	55.55555556	2000	37.03703704	8	19.2	2	6	7	7	1	0	1	1	0	1	1	1	0	0	3	141	4.3	28.6	0.58	86.14701955	0	1	31	11	285	19	3.66	10.6	3.65	11.4	33.3	108
80	0	0	0	0	0	1	0	0	0	1000	16.55629139	3000	49.66887417	2000	33.11258278	8	10.6	4	4	4	4	1	0	0	0	1	0	0	0	0	0	3.2	139	4.1	13.6	0.64	94.73387109	0	1	24	30	156	39	0.01	1.6	2.92	8.9	25.8	114
81	0	0	1	1	0	1	0	0	0	1000	14.28571429	1000	14.28571429	2000	28.57142857	24	10.5	3	4	5	15	1	0	1	0	0	0	1	1	0	0	3.6	135	5	14	0.92	64.94570769	0	0.8	15	15	182	29	6.9	10.3	3.7	11.3	33.4	55.9
82	0	0	1	0	0	1	0	0	0	1000	17.85714286	2000	35.71428571	2000	35.71428571	12	19.8	4	2	14	5	1	0	1	0	1	0	0	0	0	0	2.9	141	3.3	16.2	0.77	86.0019632	0	0.5	30	20	464	155	14.02	0.5	2.09	6.7	19.3	23
83	0	0	1	1	1	1	0	0	0	1000	14.92537313	3000	44.7761194	2000	29.85074627	8	15.5	3	10	9	10	0	0	0	0	1	0	0	0	0	0	2.1	133	4.2	15.5	0.55	119.5589091	0	1.2	19	21	192	84	8.26	1.6	2.18	6.9	21	10
85	0	0	0	0	0	1	0	0	0	1000	18.51851852	3000	55.55555556	2000	37.03703704	8	17	3	5	13	6	0	0	0	0	1	0	0	0	0	0	3.8	136	4.4	20.1	0.59	102.5668931	0	1.4	28	29	478	158	1.38	0.7	1.9	6.4	17.8	30
86	0	0	0	0	0	1	0	0	0	500	16.12903226	2000	64.51612903	1000	32.25806452	6	9.9	2	1	9	28	1	0	1	0	1	0	0	1	0	0	3.6	137	3.2	15.9	0.36	242.86989	0	0.5	255	456	492	223	8.09	0.3	2.1	6.7	20	26
87	0	0	1	0	0	1	0	0	0	1000	18.18181818	3000	54.54545455	2000	36.36363636	8	21.7	3	6	14	9	0	0	0	1	0	0	0	0	0	0	1.8	128	4.5	5.7	0.51	122.7763486	0	0.5	23	16	112	30	14.58	1.7	3.85	9.5	29.3	302
88	0	0	0	1	0	1	0	0	0	800	21.62162162	800	21.62162162	1000	27.02702703	12	7.3	3	5	5	9	1	0	0	1	0	0	1	1	1	0	3.2	140	4.4	27.7	0.76	75.72958311	0	0.7	24	22	259	24	4.82	11.9	3.85	10.6	33.1	110
89	1	0	0	0	0	1	0	0	0	750	12.93103448	1500	25.86206897	1500	25.86206897	12	8.6	3	45	58	45	0	0	0	0	0	0	0	0	0	0	3.2	138	3.3	15.3	1.08	52.12968267	1	2.7	18	11	247	184	13.21	0.7	1.67	5.1	14.9	33
91	0	0	1	1	0	1	0	0	0	1000	18.86792453	2000	37.73584906	2000	37.73584906	12	16.8	3	3	3	22	1	0	0	0	1	0	0	0	1	0	2.6	133	4.7	14.4	0.71	83.11191479	0	0.8	89	77	276	92	17.37	13.5	3.7	11.5	34	397
93	0	0	0	1	1	1	0	0	0	2000	41.66666667	2500	52.08333333	1000	20.83333333	12	8	5	5	17	5	1	0	1	1	1	0	0	0	1	0	2.3	124	4.3	13.3	0.62	91.7681851	0	0.7	23	16	154	32	16	10.2	3.49	10.6	30.4	225
95	0	0	1	1	0	1	0	0	0	1000	24.3902439	2000	48.7804878	2000	48.7804878	12	0	0	2	14	2	1	0	0	0	1	0	0	0	1	0	2.3	134	2.9	10.5	0.42	112.6836658	0	2	83	262	315	56	6.85	7.4	1.93	6.9	20.4	27
96	0	0	0	1	0	1	0	0	0	1000	13.67989056	2000	27.35978112	2000	27.35978112	12	11.5	3	8	8	11	1	0	1	1	0	0	0	0	1	0	1.8	129	4.7	27.1	0.7	81.15391939	0	0.5	11	16	233	31	9.21	20.6	3.63	10.6	31.2	258
97	0	0	1	1	1	1	0	0	0	1000	13.15789474	1750	23.02631579	1500	19.73684211	12	7.7	4	5	5	11	1	1	1	1	1	0	0	0	1	0	3.3	138	4.5	19.6	0.89	64.41959683	0	1.6	35	15	219	30	10.17	9.3	3.03	9.7	26.9	130
98	0	0	0	0	0	1	0	0	0	1000	22.72727273	2000	45.45454545	2000	45.45454545	12	0	0	8	15	8	0	0	1	0	0	0	0	0	0	0	2.5	129	4.3	17.1	0.63	95.09101357	0	0.4	0.1	15	10	15	19.98	10.1	4.06	11.6	36	391
99	0	0	1	0	1	1	0	0	0	1000	15.38461538	2000	30.76923077	2000	30.76923077	12	11.5	4	4	6	6	1	0	1	0	0	1	1	1	1	0	2.4	136	4	24.8	0.73	79.71924097	0	1.5	27	31	260	55	9.06	13.5	2.67	8.2	23.9	134
100	0	0	0	1	0	1	0	0	0	1000	14.28571429	1500	21.42857143	1000	14.28571429	12	5.6	3	10	10	10	1	0	1	1	0	0	1	1	1	0	3.3	142	4.1	18.9	0.79	76.72383431	0	0.7	237	49	401	101	18	7.4	3.91	11	33.6	159
104	0	0	0	1	1	1	0	0	0	1500	26.31578947	1500	26.31578947	2000	35.0877193	24	8.1	4	9	10	9	1	1	1	1	0	1	1	1	0	0	3.2	143	4.4	39.7	0.87	63.97535326	0	1.3	26	28	245	21	17.63	9.3	3.13	9.6	30	85
105	0	0	1	1	1	1	0	0	0	1000	22.72727273	1500	34.09090909	1000	22.72727273	12	15.7	8	4	12	15	1	1	0	1	1	1	1	1	0	0	3.7	143	4.1	26.9	1.22	33.84161768	1	5.5	22	11	343	30	5.16	21.4	4.45	13.1	37.4	149
106	0	0	1	1	1	1	0	0	0	2000	31.25	3000	46.875	2000	31.25	12	20.6	4	14	14	15	1	1	0	0	1	0	0	0	0	0	2.8	143	3.8	7.9	0.88	64.74150925	0	0.4	25	13	269	48	5.47	12.9	3.08	9.1	28.7	628
107	0	0	1	1	1	1	0	0	0	1200	29.26829268	1700	41.46341463	1000	24.3902439	12	13.8	3	3	6	3	1	1	1	0	1	0	0	0	1	0	1.8	128	3.9	7.9	0.46	139.248187	0	0.4	14	7	137	107	4.69	4.3	2.15	7.5	21	154
108	0	0	0	1	0	1	0	0	0	1000	16.94915254	1500	25.42372881	1000	16.94915254	12	4	3	7	11	11	1	0	1	1	1	0	0	1	0	0	2.8	135	4.3	16.1	0.59	102.5668931	0	1.6	92	107	298	61	5.43	13.9	3.49	10.8	32	92
109	0	0	1	1	0	1	0	0	0	1000	14.49275362	1500	21.73913043	1000	14.49275362	12	7.3	3	8	8	8	1	0	0	1	0	0	0	0	0	0	3.7	139	4.3	23.5	0.66	68.72498048	0	0.9	23	33	278	46	6.37	8.2	5.05	14.4	43.5	134
110	0	0	0	1	0	1	0	0	0	1000	22.22222222	1750	38.88888889	1500	33.33333333	12	10.9	3	3	4	6	1	0	1	1	1	0	0	0	0	0	2.5	144	4.4	40.3	0.77	76.05347601	0	0.6	22	18	191	25	9.81	13.4	2.7	8.9	26.1	442
111	0	0	1	1	1	1	0	0	0	1500	22.3880597	1500	22.3880597	1000	14.92537313	24	11.9	4	6	8	11	1	0	1	1	0	1	1	1	0	0	3.1	139	3.8	45.9	1.79	28.95895952	1	3.3	105	168	486	97	5.34	10.6	3.69	11.3	32.8	238
115	0	0	1	0	0	1	0	0	0	1000	16.66666667	2000	33.33333333	2000	33.33333333	12	10.3	5	16	13	13	1	0	1	1	1	1	1	1	0	0	2.5	140	3.1	15.5	0.72	61.20220175	0	0.8	19	11	301	72	19.25	0.3	2.39	7.8	21.4	37
116	0	0	0	1	0	1	0	0	0	1000	17.85714286	2000	35.71428571	2000	35.71428571	12	11.1	3	3	14	15	1	0	1	1	1	0	1	1	0	0	2.2	121	5	28.8	0.84	71.12707462	0	0.8	12	14	161	32	4.24	19.1	3.24	10.4	27.5	420
117	0	0	1	0	0	1	0	0	0	1000	21.23142251	2000	42.46284501	2000	42.46284501	12	7.5	3	6	13	10	0	0	0	0	1	0	0	0	0	0	2.1	128	3.4	10.9	0.54	116.8443842	0	1.2	70	33	508	27	19.58	2.1	1.63	6	18.7	17
118	1	0	0	0	0	1	0	0	0	1000	23.25581395	2000	46.51162791	2000	46.51162791	12	5.4	4	7	9	10	1	0	1	0	1	1	1	1	1	0	3.1	138	3.8	9.9	0.33	159.6526867	0	0.4	12	9	157	19	4.3	0.02	2.4	7.3	21	20
120	0	0	0	0	0	1	0	0	0	1000	16.12903226	3000	48.38709677	2000	32.25806452	8	14.3	3	3	11	3	1	0	1	0	1	1	1	1	1	0	3.7	136	4.4	13.7	0.72	84.55309342	0	0.7	38	88	196	50	1.13	0.03	3.14	10.1	28.7	56
121	0	0	1	1	0	1	0	0	0	1000	17.24137931	2000	34.48275862	2000	34.48275862	12	8.2	5	9	12	9	1	0	0	1	0	0	1	1	0	0	3.5	142	4.4	15.2	0.77	86.0019632	0	0.8	43	69	316	123	2.95	7	4.24	13.5	41.4	221
122	0	0	0	1	0	1	0	0	0	1000	19.60784314	2000	39.21568627	2000	39.21568627	12	8.5	4	5	5	11	0	0	1	0	1	0	0	0	0	0	2.8	131	4.6	13.9	0.66	96.0060702	0	0.5	24	26	167	67	17.99	1.8	3.19	9.4	28.1	180
123	0	0	1	0	0	1	0	0	0	1500	23.14814815	2500	38.58024691	2000	30.86419753	12	13.4	4	6	8	6	1	0	0	0	1	0	0	0	0	0	3.8	136	3.4	26.1	0.91	81.86683682	0	0.6	15	24	201	30	3.46	0.3	2.27	7.3	20.9	16
124	0	0	1	0	0	1	0	0	0	1000	11.11111111	3000	33.33333333	2000	22.22222222	8	23.3	3	10	12	17	1	0	1	1	1	1	1	1	0	0	1.9	140	3.7	26.6	0.54	97.98887684	0	1.4	25	58	604	143	1.5	3	2.7	9.4	28.4	12
126	0	0	1	0	0	1	0	0	0	2000	26.31578947	3000	39.47368421	2000	26.31578947	8	7.7	5	13	14	13	1	0	0	0	1	0	0	0	0	0	4	136	4.4	12.8	0.47	161.4400743	0	1.1	30	37	147	91	1.96	0.1	3.33	9.9	28.9	122
127	0	0	1	1	1	1	0	0	0	1000	15.625	2000	31.25	2000	31.25	12	14.9	4	2	4	5	1	1	1	0	1	1	1	1	0	0	1.9	144	3.7	9.8	0.7	84.41170369	0	0.6	26	33	234	34	16.47	12.7	2.96	9.9	29.1	293
128	0	0	0	0	0	1	0	0	0	1000	21.27659574	1500	31.91489362	1000	21.27659574	12	10.5	6	2	10	6	1	0	0	0	1	0	1	1	0	0	2.9	128	4.6	14.8	0.66	86.84110625	0	0.6	34	33	272	52	7.18	0.5	2.23	7	20.7	8
129	0	0	0	1	1	1	0	0	0	1000	19.19385797	1000	19.19385797	2000	38.38771593	24	10.6	3	1	2	5	1	1	0	0	1	1	1	1	0	0	2.7	138	3.3	13.2	0.86	48.20440032	1	0.6	55	11	325	20	0.76	6.9	4.27	11.7	36.2	7
130	0	0	1	1	0	1	0	0	0	500	9.433962264	1000	18.86792453	1000	18.86792453	12	13.8	4	11	11	15	1	0	1	1	0	0	0	0	1	0	1.5	141	4.1	14.8	0.75	55.79995246	1	0.6	20	31	173	82	26.9	31.7	3.93	10.7	33.9	495
131	1	0	0	1	1	1	0	0	0	1000	14.92537313	1750	26.11940299	1500	22.3880597	12	9.6	5	8	17	8	1	0	0	1	1	0	0	0	0	0	2.6	139	3.7	17.1	0.98	57.55002756	1	1.2	40	33	222	58	13.61	6.8	3.24	10.4	30.1	140
132	1	0	0	1	1	1	0	0	0	1000	20.83333333	1500	31.25	2000	41.66666667	12	13.9	3	5	5	10	0	0	0	0	1	0	0	0	0	0	1.7	138	3.4	12.7	0.44	115.2282617	0	0.8	11	8	231	13	16.72	5.1	3.11	9.3	27.4	198
134	0	0	1	0	0	1	0	0	0	1000	18.86792453	3000	56.60377358	2000	37.73584906	8	13.2	3	3	17	4	1	0	0	1	1	0	0	0	0	0	3.3	140	4.2	14.1	0.81	74.33077169	0	0.5	19	19	227	23	14.45	1.5	2.59	7	20.1	27
135	0	0	0	1	0	1	0	0	0	1000	12.65822785	2000	25.3164557	2000	25.3164557	12	0	0	5	4	5	1	0	1	1	1	0	0	0	0	0	3.3	140	4.6	12	0.82	75.35193692	0	0.5	19	26	220	41	1.33	5	3.81	11	34	308
137	0	0	1	1	1	1	0	0	0	1000	15.33742331	2000	30.67484663	2000	30.67484663	12	7.1	2	4	14	4	1	0	0	0	1	0	0	0	0	0	2.5	139	4.6	43.7	2.61	20.57746023	1	0.8	15	17	241	12	30.74	7.1	5.72	11.8	38.4	294
138	1	0	0	1	0	1	0	0	0	1000	13.51351351	2000	27.02702703	2000	27.02702703	12	4	3	16	16	16	1	0	0	0	1	0	0	0	1	0	3.6	141	4.4	10.5	0.55	87.46230668	0	1	10	13	279	30	4.19	6.6	3.45	10.4	31.6	471
140	0	0	1	1	0	1	0	0	0	1000	19.53125	2000	39.0625	2000	39.0625	12	18.7	3	11	16	11	0	0	1	1	1	0	0	0	0	0	3	143	4.4	29.1	0.46	100.7293331	0	0.7	23	32	239	173	1.91	9	3.64	12	36.2	193
141	0	0	0	0	0	1	0	0	0	750	11.71875	2250	35.15625	1500	23.4375	12	5.4	4	6	12	6	1	0	0	0	1	1	1	1	0	0	3.6	140	3.9	15.6	0.52	92.53903369	0	2.3	28	10	743	13	2.45	0.3	2.92	9.5	28.2	12
142	0	0	1	1	0	1	0	0	0	1000	13.90820584	2000	27.81641168	2000	27.81641168	12	6.4	3	13	16	14	1	0	0	1	1	0	1	1	0	0	2.5	137	3.9	9.7	0.56	105.0205487	0	0.9	17	16	252	29	13.04	11.2	3.15	10.5	31.2	379
143	0	0	0	0	0	1	0	0	0	2000	25.09410289	3000	37.64115433	2000	25.09410289	8	19.1	5	6	13	7	1	0	1	1	1	0	1	1	0	0	2.7	145	3.9	22.1	0.57	112.1707652	0	0.4	24	48	166	36	0.29	4.4	2.55	8.1	23.4	285
144	0	0	1	1	0	1	0	0	0	500	10.62699256	1500	31.88097768	1000	21.25398512	8	5.7	3	14	15	14	1	0	0	0	1	0	0	0	0	0	2.9	137	4.3	4.3	0.24	337.293208	0	0.2	16	34	172	21	22.17	12.7	3.07	9.1	29.1	319
146	0	0	0	0	0	1	0	0	0	1250	15.6838143	2500	31.36762861	2500	31.36762861	12	10.8	3	9	12	4	1	0	1	1	1	0	1	1	0	0	2.9	142	3.7	12.9	0.61	104.1491993	0	0.5	12	9	188	26	8.13	4.7	2.56	7.8	23.5	217
149	0	0	0	1	0	1	0	0	0	1000	19.01140684	2000	38.02281369	2000	38.02281369	12	21.6	5	1	4	12	1	0	0	0	1	0	1	1	0	0	2.4	130	4.5	12.5	0.58	107.1176478	0	0.4	33	41	206	31	12.75	17.8	3.14	10.5	30.8	746
150	0	0	1	1	0	1	0	0	0	1500	30.80082136	1500	30.80082136	2000	41.06776181	8	22.1	3	3	3	7	1	0	0	0	1	0	0	0	1	0	2.7	133	4.1	7.4	0.45	125.117009	0	0.4	20	33	134	115	29.83	18.5	2.87	8.1	25.3	388
153	0	0	1	0	0	1	0	0	0	1500	27.07581227	2500	45.12635379	2000	36.10108303	12	10.1	3	8	15	8	1	0	1	0	1	0	0	0	0	0	1.6	131	3.9	17.4	0.31	156.4196217	0	0.6	9	21	121	120	12.11	0.2	2.29	6.8	19.3	19
1	0	1	1	0	0	0	1	0	0	800	9.803921569	1600	19.60784314	800	9.803921569	12	19.9	3	8	10	15	1	0	0	0	1	1	1	1	0	0	3.2	138	4.3	13.2	0.43	165.6818311	0	1.7	62	54	233	60	0.15	0.1	2.58	8.2	23.5	27
2	0	1	0	0	0	0	1	0	0	800	10.38961039	1600	20.77922078	800	10.38961039	12	17.1	4	10	20	16	1	0	0	0	1	0	1	1	0	0	2.8	134	3.3	6.3	0.49	143.6199808	0	1.2	86	79	187	88	0.59	0.1	2.33	7.2	19.9	18
3	0	1	0	0	0	0	1	0	0	600	8.955223881	1200	17.91044776	800	11.94029851	24	0	0	6	7	8	1	0	1	0	1	0	1	1	0	0	3.7	138	3.5	12.5	0.76	80.39638983	0	1	15	14	198	76	8.4	0.9	2.59	8.6	25.2	63
4	0	1	0	0	0	0	1	0	0	600	13.95348837	1200	27.90697674	800	18.60465116	24	0	0	10	14	14	1	0	0	0	1	0	1	1	0	0	3.2	136	4.1	13.2	0.4	144.7220077	0	0.4	15	21	164	45	9.32	3.5	2.32	8.2	22.7	153
5	0	1	1	0	0	0	1	0	0	600	12	1200	24	400	8	24	0	0	4	14	4	0	0	0	0	1	0	0	0	0	0	2.6	141	3.8	37.3	2.49	20.60070523	1	0.6	15	21	206	12	0.34	0.8	2.67	8.2	24.6	83
6	1	1	0	1	0	0	1	0	0	400	10	800	20	400	10	24	0	0	2	4	7	1	0	0	1	1	0	0	0	1	0	3	143	2.9	6.2	1	51.81509015	1	0.3	20	13	213	21	10.16	10	2.19	7	20.7	243
7	0	1	0	0	0	0	1	0	0	600	9.090909091	1200	18.18181818	0	0	24	0	0	2	13	2	1	0	1	1	1	0	1	1	0	0	4.2	140	3.8	20.3	0.95	49.92396418	1	0.5	16	11	196	18	0.13	6.2	3.4	10.7	30.3	108
8	0	1	1	0	0	0	1	0	0	600	15.95744681	1200	31.91489362	800	21.27659574	24	0	0	14	17	20	0	0	0	0	1	0	0	0	0	0	2	136	3.2	16.3	1.13	51.63966724	1	12.4	123	21	353	445	11.37	32.6	2.89	9.2	26.9	54
9	0	1	0	0	0	0	1	0	0	600	14.63414634	1200	29.26829268	800	19.51219512	24	0	0	8	10	8	0	0	0	0	1	0	0	0	0	0	4	138	4.1	6.3	0.38	153.075242	0	0.5	13	19	104	44	8.11	0.5	3.56	10.8	29.9	105
10	0	1	0	0	0	0	1	0	0	600	9.478672986	1200	18.95734597	1200	18.95734597	24	0	0	2	2	13	1	0	1	0	1	0	0	0	0	0	3.4	138	3.5	7.3	0.34	189.2466674	0	0.4	12	7	178	62	1.96	0.02	2.61	8.1	22	14
11	1	1	0	0	0	0	1	0	0	400	9.302325581	800	18.60465116	800	18.60465116	24	0	0	6	8	7	1	0	1	0	1	1	1	1	0	0	3.1	142	3.8	15.2	0.71	66.47894752	0	0.4	16	13	169	50	0.2	0.5	2.73	8.9	26.5	137
12	0	1	0	0	0	0	1	0	0	600	12.5	1200	25	400	8.333333333	24	0	0	11	15	11	0	0	0	0	1	0	0	0	0	0	3.4	137	4.3	22.2	1.03	41.53310511	1	0.6	14	13	127	33	0.46	0.2	2.76	8.6	26.2	53
13	0	1	0	1	0	0	1	0	0	600	13.63636364	1200	27.27272727	400	9.090909091	24	0	0	26	33	8	1	0	0	0	1	0	0	0	0	0	3.1	136	4.1	22.8	1.61	24.53020082	1	0.4	18	15	186	18	5.42	14.9	3.79	9.4	30.4	428
14	1	1	0	1	0	0	1	0	0	600	16.21621622	1200	32.43243243	800	21.62162162	24	13.7	4	1	2	17	1	0	1	1	1	0	0	0	1	0	2.1	136	4	12.2	0.63	92.65004029	0	0.8	15	15	157	42	6.07	4.4	3.02	9.5	28.4	131
16	0	1	0	1	0	1	0	0	0	2000	33.33333333	2000	33.33333333	2000	33.33333333	12	0	0	0	1	8	1	0	0	1	1	0	1	1	1	0	2.5	136	4.1	14	0.77	78.23041473	0	0.7	12	12	159	65	8.01	17.1	3.63	11.4	32.8	420
17	1	1	0	0	0	1	0	0	0	1000	16.12903226	3000	48.38709677	2000	32.25806452	12	22.4	4	1	3	5	1	0	0	1	0	0	0	1	0	0	2.3	131	4.3	14.9	0.75	68.88808445	0	1.1	117	91	287	878	13.89	10.3	3.41	10.9	33.9	190
18	1	1	0	1	1	1	0	0	0	1000	20	1500	30	1000	20	12	7	4	1	5	4	1	1	0	1	0	0	1	1	0	0	3.7	138	4.2	7.8	0.63	71.70262842	0	1.7	39	42	341	58	8.31	8.6	2.96	9	28	133
20	1	1	0	1	1	0	1	0	0	800	12.90322581	2400	38.70967742	400	6.451612903	24	28.4	4	7	4	13	1	0	0	1	0	1	1	1	0	0	3	141	3.8	27.2	0.84	49.46140527	1	1.2	14	25	240	67	10.67	9.8	3.69	11	33.2	140
21	1	1	0	1	1	0	0	1	0	600	8.695652174	1200	17.39130435	1200	17.39130435	12	0	0	4	4	4	1	1	1	1	1	1	1	1	0	0	2.9	149	4.3	36.4	1.26	32.79283649	1	2.6	293	190	827	35	10.46	10.9	2.69	8.3	24	53
22	0	1	0	1	0	0	1	0	0	200	2.816901408	400	5.633802817	400	5.633802817	24	2.9	5	1	5	20	0	0	0	0	1	0	0	0	0	0	3.2	134	4.5	11.1	0.83	72.37354057	0	1.9	53	133	332	263	7.45	16.8	4.05	13	37.5	145
23	0	1	0	0	0	0	1	0	0	400	8.163265306	800	16.32653061	800	16.32653061	24	30.4	4	4	11	4	1	0	0	0	1	0	0	0	0	0	3.4	138	4.9	22.4	1.03	41.36612819	1	0.5	24	57	225	66	0.24	0.5	2.3	7.7	22.5	39
24	1	1	0	1	1	1	0	0	0	1000	23.25581395	1000	23.25581395	1000	23.25581395	24	6.3	5	1	4	8	1	1	0	1	0	1	1	1	0	0	3.3	143	3.8	14.5	0.64	66.59890651	0	0.9	95	108	393	159	4.21	9.3	4.39	13.6	40.5	123
26	1	1	0	1	1	1	0	0	0	1000	26.31578947	2000	52.63157895	1500	39.47368421	8	9	3	0	9	16	1	0	0	0	1	0	0	0	1	0	2	131	3.5	11.1	0.41	163.2103634	0	0.5	16	11	171	36	27.06	3	3.54	11.1	32.7	174
27	0	1	0	0	0	0	1	0	0	800	10.66666667	1600	21.33333333	1200	16	24	21	3	7	12	11	1	0	1	0	1	1	1	1	0	0	3.1	139	3	8	0.58	141.1225913	0	0.3	9	11	182	12	2.91	0.01	2.64	8.2	24.5	19
29	1	1	0	1	1	1	0	0	0	1000	20.83333333	2000	41.66666667	2000	41.66666667	12	11.6	4	0	3	11	0	0	1	1	1	0	0	0	0	0	2.5	141	4.4	22	1	58.28658196	1	0.5	47	35	193	12	8.05	9.6	2.73	8.8	26.5	104
30	1	1	0	1	0	1	0	0	0	1000	13.69863014	3000	41.09589041	2000	27.39726027	8	10.6	3	0	3	3	1	0	1	0	0	0	0	0	1	0	3.5	141	4.9	18	0.53	95.0763893	0	0.5	13	17	176	40	12.27	9.9	3.9	12	35.5	353
32	0	1	0	1	0	0	1	0	0	400	10.25641026	800	20.51282051	0	0	24	0	0	2	3	2	1	0	0	0	1	0	1	1	0	1	2.5	134	3.9	18.1	0.71	62.65220973	0	7.6	121	82	142	258	4.09	9.5	2.71	8.8	25.9	339
33	1	1	0	0	0	1	0	0	0	750	13.88888889	2250	41.66666667	1500	27.77777778	8	9.2	4	0	1	4	1	1	0	1	1	0	0	0	0	0	4	137	4.5	21.1	0.7	111.2427185	0	1.9	16	24	122	49	0.33	0.1	3.7	11.8	33.4	24
34	1	1	0	0	0	1	0	0	0	750	14.79289941	1500	29.58579882	1500	29.58579882	12	8.1	3	1	3	12	1	0	0	0	1	0	0	0	0	0	2.4	134	4.5	28.5	0.72	80.63528247	0	1.5	9	19	151	111	15.52	0.4	2.73	8.2	22.7	5
35	0	1	0	0	0	0	1	0	0	600	10.06711409	1200	20.13422819	800	13.42281879	24	21.1	6	18	9	23	1	0	1	1	1	1	0	1	1	0	3.2	141	3.5	6.9	0.44	119.3978719	0	0.8	13	20	127	44	1.51	0.03	1.77	6.2	18	10
36	1	1	0	1	1	1	0	0	0	1500	25.81755594	1500	25.81755594	1500	25.81755594	24	11.8	3	0	6	22	1	0	0	1	1	1	1	1	0	0	3.6	131	4.8	26.1	1.01	41.00081518	1	1.2	23	25	629	139	21.67	13.5	3.8	11.7	35.3	309
37	1	1	0	1	0	1	0	0	0	1500	33.33333333	2500	55.55555556	2000	44.44444444	12	4.9	3	0	19	22	1	0	0	0	0	0	0	0	1	0	2.9	137	4.1	11.1	0.46	126.4277414	0	0.4	13	11	95	82.9	4.73	7.8	4.62	11.1	35.6	409
38	0	1	0	0	0	0	1	0	0	400	11.23595506	800	22.47191011	400	11.23595506	24	13.7	4	0	12	4	1	0	0	0	1	0	1	1	0	0	2.7	133	4.3	11.6	0.38	122.1741205	0	0.5	14	11	174	49	0.77	2	2.51	6.9	21.5	163
39	1	1	0	0	0	0	0	1	0	600	9.230769231	1200	18.46153846	1200	18.46153846	12	0	0	2	5	2	1	0	1	1	1	1	1	1	1	1	2.1	141	4.4	22.4	1.18	34.33977988	1	0.7	21	70	204	57	28.77	13.2	2.73	9	27.2	242
40	0	1	0	0	0	0	0	0	1	350	8.333333333	350	8.333333333	700	16.66666667	24	0	0	11	5	11	1	0	1	0	1	0	0	1	0	0	1.5	143	2.9	20.3	0.47	127.6583177	0	1.7	177	153	510	111	10.28	19.7	3.18	8.9	26.3	87
41	1	1	0	0	0	0	1	0	0	600	8.403361345	1200	16.80672269	800	11.20448179	24	21	5	9	13	14	1	0	0	0	1	0	0	0	0	0	3.4	142	4	11.9	0.52	120.1956715	0	0.6	17	24	104	46	11.27	0.1	2.14	6.7	18.6	14
43	0	1	0	0	0	0	1	0	0	800	12.5	1600	25	1200	18.75	24	23.1	6	7	10	11	1	0	0	0	1	0	0	0	1	0	3.4	140	4.7	18.1	0.8	95.1700402	0	0.5	12	12	149	51	1.01	0.1	2.14	7	21.8	59
45	1	1	0	0	0	1	0	0	0	1000	14.70588235	2000	29.41176471	2000	29.41176471	12	10	3	1	15	14	1	0	1	1	1	0	0	0	1	0	3.4	141	3.6	7	0.86	70.86326925	0	0.7	25	21	138	202	7.81	1.3	3.39	10.3	29.6	59
47	1	1	1	0	0	0	1	0	0	800	11.26760563	1600	22.53521127	1200	16.90140845	24	24.3	5	5	7	8	1	0	1	0	1	0	0	0	1	0	3.1	135	4.9	17.1	0.65	96.7031998	0	0.8	17	35	140	89	1.19	0.01	2.44	7.2	20.8	6
48	1	1	1	0	1	0	1	0	0	800	10.12658228	1600	20.25316456	1200	15.18987342	24	9.7	4	3	16	11	1	1	1	0	1	1	1	1	1	0	2.5	139	4.4	39.3	1.02	57.03743676	1	0.5	88	22	2712	8	15.75	17	4.2	12.6	38.4	290
49	1	1	0	0	0	0	1	0	0	800	13.55932203	1600	27.11864407	1200	20.33898305	24	19.6	8	4	4	11	0	0	0	0	1	0	0	0	0	0	4.2	140	4.1	15.4	0.74	110.6958968	0	0.6	15	24	123	54	0.36	0.7	3.18	10.2	29.7	31
50	1	1	0	0	0	1	0	0	0	1000	22.22222222	1000	22.22222222	1500	33.33333333	24	11	4	1	8	13	1	0	1	1	0	0	0	0	0	0	3.4	140	4.2	15.5	0.88	50.16856136	1	0.4	15	14	267	21	1.92	8.3	3.84	10.1	31.9	280
51	0	1	0	0	0	0	1	0	0	600	9.036144578	1200	18.07228916	800	12.04819277	24	25.9	4	10	12	10	1	0	0	0	1	0	0	0	0	0	3.4	139	4.9	19.5	0.71	85.49089279	0	0.5	13	14	281	57	1.9	1.9	2.61	8.5	25	112
52	1	1	0	1	0	1	0	0	0	1500	25	2500	41.66666667	2000	33.33333333	12	12.4	3	1	3	5	0	0	0	0	1	0	0	0	0	0	4.3	140	4	12	0.62	72.0795869	0	0.9	19	11	204	24	0.03	4.1	3.92	12.5	36.7	280
53	0	1	0	1	1	0	0	1	0	600	11.78781925	1200	23.57563851	1200	23.57563851	12	0	0	18	18	35	1	1	0	0	1	0	0	0	0	1	2.3	139	4.4	9.8	0.41	160.1586315	0	0.2	15	37	164	88	19.04	22.8	2.57	7.7	23.4	252
55	1	1	0	1	1	1	0	0	0	1000	21.88183807	1000	21.88183807	2000	43.76367615	24	0	0	1	17	1	1	1	0	0	1	0	0	0	0	0	1.8	127	3.8	27.6	0.77	77.26326083	0	0.9	89	84	791	161	5.29	10.2	4.18	13.18	31.7	21
56	1	1	1	1	0	0	1	0	0	800	12.5293657	1600	25.0587314	1600	25.0587314	24	27.1	4	12	12	21	1	0	0	1	1	0	0	0	0	0	2.4	141	4.3	24.9	1.28	42.96938679	1	0.8	30	73	238	132	11.86	5.5	4.08	9.5	30.8	222
57	0	1	0	0	0	0	1	0	0	600	10.41666667	1200	20.83333333	800	13.88888889	24	23	4	5	7	4	1	0	1	1	1	0	0	0	0	0	2.2	131	3.8	14.1	0.94	60.23445579	0	1.8	34	38	255	47	2.15	0.5	2.87	8.5	25.5	86
58	0	1	1	0	0	0	1	0	0	600	10.79136691	1200	21.58273381	800	14.38848921	24	24.9	4	4	13	11	1	0	1	0	1	0	0	0	0	0	3.4	135	5.1	13.5	0.91	52.32959865	1	0.5	11	10	172	40	0.9	5	3.12	10.4	30	110
60	1	1	1	0	1	0	1	0	0	800	11.9047619	1600	23.80952381	800	11.9047619	24	26.4	3	6	7	15	1	0	1	0	1	1	1	1	0	0	3.6	143	3.5	6.2	0.35	242.5151412	0	0.6	19	31	164	19	2.15	0.1	2.87	9.6	28.6	19
61	1	1	1	1	0	0	1	0	0	800	9.661835749	2400	28.98550725	800	9.661835749	24	0	0	3	3	4	1	0	1	1	0	0	0	0	0	0	2.7	130	4.7	41.1	2.4	22.55513275	1	1	9	10	198	35	36.83	21.3	3.41	10	28.8	239
63	0	1	0	0	0	0	1	0	0	600	10	1200	20	600	10	24	26.6	3	4	4	12	1	0	1	0	1	0	0	0	0	0	2.9	143	3.6	14.8	0.83	52.59771674	1	1.4	18	10	253	97	1.16	0.01	2.84	8.8	24.5	8
64	0	1	1	0	0	0	1	0	0	600	9.708737864	1200	19.41747573	800	12.94498382	24	28.1	4	5	7	23	1	0	1	0	1	1	1	1	0	0	2.9	141	2.9	12.2	0.94	68.34273847	0	0.3	45	43	462	58	0.41	0.01	3.04	4.3	27.2	15
65	0	1	0	0	0	0	1	0	0	600	9.836065574	1200	19.67213115	800	13.1147541	24	11.1	4	4	5	21	1	0	1	0	1	0	0	0	0	0	3.3	139	3.1	13.3	0.43	112.3047188	0	0.9	10	9	131	26	6.21	0.2	2.54	6.4	19.6	30
84	1	1	0	1	1	1	0	0	0	1000	18.51851852	1000	18.51851852	1500	27.77777778	24	5.8	4	2	2	18	1	0	0	0	0	0	1	1	0	0	3.1	142	4.2	34.3	1.59	33.53231448	1	0.8	22	18	382	21	11.6	9	3.63	11.4	33.8	65
90	1	1	0	1	0	1	0	0	0	1000	20.32520325	2000	40.6504065	2000	40.6504065	12	10	3	1	1	16	1	0	1	1	1	0	0	0	1	0	3	137	4.8	10.5	0.65	78.41125339	0	0.3	13	10	130	15	0.82	5.3	3.58	10.6	31.7	312
92	1	1	0	1	0	1	0	0	0	1000	17.24137931	1000	17.24137931	1000	17.24137931	12	7.1	2	3	4	13	1	0	1	0	1	1	1	1	1	0	2.9	135	4.7	25.3	0.81	70.88661726	0	1.3	12	9	273	21	9	12.1	3.61	10.7	32.4	131
94	1	1	1	1	0	1	0	0	0	750	13.44086022	2250	40.32258065	1500	26.88172043	8	16.1	7	3	3	13	1	0	0	0	1	0	0	1	0	0	3.6	141	3.6	8.1	0.51	129.1916835	0	1.4	20	27	159	39	6.22	0	2.14	6.7	18.9	7
102	1	1	0	1	0	1	0	0	0	1000	24.3902439	1750	42.68292683	1500	36.58536585	12	9.8	7	4	4	17	1	0	1	0	0	0	0	0	1	0	1.7	139	3.5	11.8	0.48	94.99173623	0	0.3	106	10	6	9	11.44	3.8	3.42	10	30.5	320
103	1	1	0	0	0	1	0	0	0	1000	19.60784314	1500	29.41176471	1000	19.60784314	12	14.8	4	3	12	9	1	0	1	0	1	1	1	1	0	0	2.3	143	4.4	26.9	0.77	76.95263679	0	0.6	23	17	235	79	0.5	0.2	2.49	7.8	23.4	59
112	1	1	0	0	0	1	0	0	0	1000	22.72727273	2000	45.45454545	2000	45.45454545	12	16.3	4	5	3	15	1	0	0	1	1	0	0	0	0	0	3.1	140	4.4	19.3	0.82	53.51809819	1	0.5	12	12	135	35	3.63	7.5	2.96	9.7	28.8	94
113	1	1	0	1	0	1	0	0	0	1500	23.80952381	2500	39.68253968	2000	31.74603175	12	6.5	5	5	5	8	1	0	1	1	1	0	0	0	0	0	3.8	132	4.7	16.8	0.87	50.58326543	1	0.7	15	12	180	28	33.71	3.4	3.81	12	35.9	140
114	1	1	1	0	0	1	0	0	0	1000	21.73913043	2000	43.47826087	2000	43.47826087	12	10.7	5	5	26	5	1	0	1	0	1	1	1	1	1	0	3.5	137	4.3	36.2	0.54	83.50740076	0	0.5	19	25	185	26	0.59	6.1	2.96	9.6	28.8	153
125	1	1	0	1	0	1	0	0	0	1000	26.31578947	1750	46.05263158	1500	39.47368421	12	10.3	4	4	9	4	1	0	0	1	1	0	0	0	0	0	2.6	132	4.4	13.7	0.41	153.3411866	0	0.3	17	33	156	55	3.98	13.3	3.16	9.5	28.2	364
133	1	1	0	1	0	1	0	0	0	500	7.352941176	1000	14.70588235	1000	14.70588235	12	0	0	4	4	4	1	0	0	1	1	0	0	0	1	0	3.5	137	4	12.7	1.18	51.60329274	1	0.9	50	38	237	80	3.57	12.9	3.85	9.8	30.6	200
139	1	1	0	1	1	1	0	0	0	1500	23.4375	2250	35.15625	1500	23.4375	12	12	3	2	7	16	1	0	0	0	0	0	0	0	0	0	2	145	3.5	28.9	0.88	64.0512989	0	1.8	24	29	210	20	24.15	16	3.11	10	29.4	73
148	1	1	0	0	0	1	0	0	0	250	15.33742331	1000	61.34969325	500	30.67484663	6	14.1	2	5	6	17	1	0	0	1	0	0	0	0	0	0	3.6	136	4.2	15.3	0.6	183.5043079	0	1.7	39	20	291	388	8.28	11.4	3.36	9.2	28.4	361
152	1	1	0	0	0	1	0	0	0	500	11.62790698	1500	34.88372093	1000	23.25581395	8	9.2	3	3	5	18	1	0	0	0	1	0	0	0	0	0	3.7	139	3.6	9.5	0.21	381.5736249	0	0.2	15	15	151	14	0.33	2.6	2.22	6.9	22	236
[truncated: 29 more columns]
